# Supplementary material for: A Therapeutic Strategy for Lower Motor Neuron Disease and Injury Integrating Neural Stem Cell Transplantation and Functional Electrical Stimulation in a Rat Model
Source: Int J Mol Sci. 2022 Aug 6;23(15):8760. doi: 10.3390/ijms23158760 (PMC9368824; doi:10.3390/ijms23158760)
Supplement: Supplementary file 1 [file ijms-23-08760-s001.zip]

Archive with 1 entries (1 files):
- ijms-1817797-supplementary.mp4
